# Supplementary material for: Jasmonate-Induced Defense Mechanisms in the Belowground Antagonistic Interaction Between Pythium arrhenomanes and Meloidogyne graminicola in Rice
Source: Front Plant Sci. 2019 Nov 22;10:1515. doi: 10.3389/fpls.2019.01515 (PMC6883413; doi:10.3389/fpls.2019.01515)
Supplement: Supplementary file 5 [file Table_1.xlsx]

## Sheet: SDI
	AUX Biosynthesis genes
		MSU	Annotation	Log2FC
	ttdc	LOC_Os01g56380	decarboxylase, putative, expressed	0	0
	ttdc	LOC_Os10g23900	decarboxylase, putative, expressed	5.93573	5.93573
	ttdc	LOC_Os05g43510	decarboxylase, putative, expressed	-0.476479	-0.476479
	ttdc	LOC_Os08g04540	decarboxylase, putative, expressed	5.87061	5.87061
	ttdc	LOC_Os08g04560	decarboxylase, putative, expressed	2.13146	2.13146
	ttdc	LOC_Os10g26110	decarboxylase, putative, expressed	0	0
	ttdc	LOC_Os07g25590	decarboxylase, putative, expressed	-1.37868	-1.37868
	tpat	LOC_Os01g07500	alliin lyase precursor, putative, expressed	-1.08137	-1.08137
	tpat	LOC_Os05g07720	alliin lyase precursor, putative, expressed	0.910945	0.910945
	yuc4	LOC_Os01g45760	YUC4, putative, expressed	-1.23055	-1.23055
	yuc4	LOC_Os07g25540	flavin monooxygenase, putative, expressed	0	0
	yuc4	LOC_Os04g03980	flavin monooxygenase, putative, expressed	-0.615653	-0.615653
	yuc4	LOC_Os01g12490	flavin monooxygenase, putative, expressed	0	0
	yuc4	LOC_Os07g25540	flavin monooxygenase, putative, expressed	0	0
	yuc4	LOC_Os04g03980	flavin monooxygenase, putative, expressed	-0.615653	-0.615653
	yuc4	LOC_Os04g03980	flavin monooxygenase, putative, expressed	-0.615653	-0.615653
	yuc10	LOC_Os11g10140	flavin monooxygenase, putative, expressed	0	0
	yuc10	LOC_Os11g10170	flavin monooxygenase, putative, expressed	0	0
	yuc10	LOC_Os05g45240	flavin monooxygenase, putative, expressed	0	0
	yuc10	LOC_Os04g03980	flavin monooxygenase, putative, expressed	-0.615653	-0.615653
	yuc10	LOC_Os07g25540	flavin monooxygenase, putative, expressed	0	0
	yuc10	LOC_Os12g08780	flavin monooxygenase, putative, expressed	0	0
	yuc10	LOC_Os01g53200	flavin monooxygenase, putative, expressed	0.527825	0.527825
	yuc10	LOC_Os01g45760	YUC4, putative, expressed	-1.23055	-1.23055
	aox	LOC_Os03g57690	aldehyde oxidase, putative, expressed	-1.19414	-1.19414
	aox	LOC_Os03g57680	aldehyde oxidase, putative, expressed	-0.93216	-0.93216
	aox	LOC_Os10g04860	aldehyde oxidase, putative, expressed	-1.68811	-1.68811
	aox	LOC_Os07g18120	aldehyde oxidase, putative, expressed	-2.20382	-2.20382
	aox	LOC_Os07g18154	aldehyde oxidase 4, putative, expressed	-0.99165	-0.99165
	aox	LOC_Os07g07050	aldehyde oxidase, putative, expressed	1.08865	1.08865
	aox	LOC_Os03g57720	aldehyde oxidase 2, putative, expressed	3.11358	3.11358
	aox	LOC_Os07g18158	aldehyde oxidase, putative, expressed	-2.55439	-2.55439
	adh	LOC_Os02g43194	aldehyde dehydrogenase, putative, expressed	0	0
	adh	LOC_Os02g49720	aldehyde dehydrogenase, putative, expressed	0	0
	adh	LOC_Os06g15990	aldehyde dehydrogenase, putative, expressed	0.329314	0.329314
	adh	LOC_Os02g43280	aldehyde dehydrogenase, putative, expressed	1.70381	1.70381
	adh	LOC_Os04g45720	aldehyde dehydrogenase, putative, expressed	-0.908059	-0.908059
	adh	LOC_Os11g08300	aldehyde dehydrogenase, putative, expressed	-0.156516	-0.156516
	adh	LOC_Os09g26880	aldehyde dehydrogenase, putative, expressed	0.322866	0.322866
	adh	LOC_Os01g40860	aldehyde dehydrogenase, putative, expressed	-3.27308	-3.27308
	adh	LOC_Os12g07810	aldehyde dehydrogenase, putative, expressed	-1.90187	-1.90187
	adh	LOC_Os06g39230	aldehyde dehydrogenase, putative, expressed	1.55905	1.55905
	adh	LOC_Os01g40870	aldehyde dehydrogenase, putative, expressed	-0.973874	-0.973874
	adh	LOC_Os02g07760	aldehyde dehydrogenase, putative, expressed	-0.243102	-0.243102
	nit	LOC_Os02g42330	nitrilase, putative, expressed	0.540293	0.540293
	nit	LOC_Os02g42350	nitrilase, putative, expressed	1.45123	1.45123
	AUX Signalling genes
		MSU	Annotation	Log2FC
	AUX1	LOC_Os01g63770	transmembrane amino acid transporter protein, putative, expressed	-1.57523	-1.57523
	AUX1	LOC_Os03g14080	transmembrane amino acid transporter protein, putative, expressed	-0.129766	-0.129766
	AUX1	LOC_Os05g37470	transmembrane amino acid transporter protein, putative, expressed	0.741978	0.741978
	AUX1	LOC_Os10g05690	transmembrane amino acid transporter protein, putative, expressed	-1.7786	-1.7786
	AUX1	LOC_Os11g06820	transmembrane amino acid transporter protein, putative, expressed	-1.02401	-1.02401
	TIR1	LOC_Os05g05800	OsFBL21 - F-box domain and LRR containing protein, expressed	-0.508676	-0.508676
	AUX/IAA	LOC_Os01g08320	OsIAA1 - Auxin-responsive Aux/IAA gene family member, expressed	0.787319	0.787319
	AUX/IAA	LOC_Os01g09450	OsIAA2 - Auxin-responsive Aux/IAA gene family member, expressed	1.16756	1.16756
	AUX/IAA	LOC_Os01g13030	OsIAA3 - Auxin-responsive Aux/IAA gene family member, expressed	0.517787	0.517787
	AUX/IAA	LOC_Os01g18360	OsIAA4 - Auxin-responsive Aux/IAA gene family member, expressed	0.567024	0.567024
	AUX/IAA	LOC_Os01g48444	OsIAA5 - Auxin-responsive Aux/IAA gene family member, expressed	-0.506881	-0.506881
	AUX/IAA	LOC_Os01g53880	OsIAA6 - Auxin-responsive Aux/IAA gene family member, expressed	-0.993895	-0.993895
	AUX/IAA	LOC_Os02g13520	OsIAA7 - Auxin-responsive Aux/IAA gene family member, expressed	-0.572061	-0.572061
	AUX/IAA	LOC_Os02g49160	OsIAA8 - Auxin-responsive Aux/IAA gene family member, expressed	-0.409469	-0.409469
	AUX/IAA	LOC_Os02g56120	OsIAA9 - Auxin-responsive Aux/IAA gene family member, expressed	1.63416	1.63416
	AUX/IAA	LOC_Os02g57250	OsIAA10 - Auxin-responsive Aux/IAA gene family member, expressed	-0.371879	-0.371879
	AUX/IAA	LOC_Os03g43400	OsIAA11 - Auxin-responsive Aux/IAA gene family member, expressed	-1.85262	-1.85262
	AUX/IAA	LOC_Os03g43410	OsIAA12 - Auxin-responsive Aux/IAA gene family member, expressed	-0.831142	-0.831142
	AUX/IAA	LOC_Os03g53140	protein transport protein Sec23B, putative, expressed	0.389608	0.389608
	AUX/IAA	LOC_Os03g53150	OsIAA13 - Auxin-responsive Aux/IAA gene family member, expressed	-2.13626	-2.13626
	AUX/IAA	LOC_Os03g58350	OsIAA14 - Auxin-responsive Aux/IAA gene family member, expressed	-3.09181	-3.09181
	AUX/IAA	LOC_Os05g08570	OsIAA15 - Auxin-responsive Aux/IAA gene family member, expressed	0.443513	0.443513
	AUX/IAA	LOC_Os05g09480	OsIAA16 - Auxin-responsive Aux/IAA gene family member, expressed	1.89981	1.89981
	AUX/IAA	LOC_Os05g14180	OsIAA17 - Auxin-responsive Aux/IAA gene family member, expressed	-0.877289	-0.877289
	AUX/IAA	LOC_Os05g44810	OsIAA18 - Auxin-responsive Aux/IAA gene family member, expressed	0.154005	0.154005
	AUX/IAA	LOC_Os05g48590	OsIAA19 - Auxin-responsive Aux/IAA gene family member, expressed	0.581096	0.581096
	AUX/IAA	LOC_Os06g07040	OsIAA20 - Auxin-responsive Aux/IAA gene family member, expressed	1.32803	1.32803
	AUX/IAA	LOC_Os06g22870	OsIAA21 - Auxin-responsive Aux/IAA gene family member, expressed	-0.515796	-0.515796
	AUX/IAA	LOC_Os06g24850	OsIAA22 - Auxin-responsive Aux/IAA gene family member, expressed	-1.15505	-1.15505
	AUX/IAA	LOC_Os06g39590	OsIAA23 - Auxin-responsive Aux/IAA gene family member, expressed	-0.232196	-0.232196
	AUX/IAA	LOC_Os07g08460	OsIAA24 - Auxin-responsive Aux/IAA gene family member, expressed	-0.184083	-0.184083
	AUX/IAA	LOC_Os08g01780	OsIAA25 - Auxin-responsive Aux/IAA gene family member, expressed	0.338397	0.338397
	AUX/IAA	LOC_Os09g35870	OsIAA26 - Auxin-responsive Aux/IAA gene family member, expressed	-1.18448	-1.18448
	AUX/IAA	LOC_Os11g11410	OsIAA27 - Auxin-responsive Aux/IAA gene family member, expressed	-0.32166	-0.32166
	AUX/IAA	LOC_Os11g11420	OsIAA28 - Auxin-responsive Aux/IAA gene family member, expressed	0	0
	AUX/IAA	LOC_Os11g11430	OsIAA29 - Auxin-responsive Aux/IAA gene family member, expressed	0	0
	AUX/IAA	LOC_Os12g40890	OsIAA30 - Auxin-responsive Aux/IAA gene family member, expressed	-1.7608	-1.7608
	AUX/IAA	LOC_Os12g40900	OsIAA31 - Auxin-responsive Aux/IAA gene family member, expressed	-1.81204	-1.81204
	ARF	LOC_Os01g48060	auxin response factor, putative, expressed	-1.42137	-1.42137
	ARF	LOC_Os01g54990	auxin response factor, putative, expressed	-1.04913	-1.04913
	ARF	LOC_Os02g04810	auxin response factor 5, putative, expressed	-1.95608	-1.95608
	ARF	LOC_Os02g35140	auxin response factor 7, putative, expressed	-0.596441	-0.596441
	ARF	LOC_Os04g36054	auxin response factor 9, putative, expressed	-0.611203	-0.611203
	ARF	LOC_Os04g56850	auxin response factor, putative, expressed	0.606282	0.606282
	ARF	LOC_Os05g48870	auxin response factor 15, putative, expressed	-0.356937	-0.356937
	ARF	LOC_Os06g09660	auxin response factor, putative, expressed	-0.815131	-0.815131
	ARF	LOC_Os06g48950	auxin response factor 19, putative, expressed	-0.300405	-0.300405
	ARF	LOC_Os11g32110	auxin response factor, putative, expressed	0	0

## Sheet: SDII
	JA Biosynthesis genes
		MSU	Annotation	Log2FC
	LOX2	LOC_Os02g10120	lipoxygenase, putative, expressed	0	0
	LOX2	LOC_Os02g19790	lipoxygenase 4, putative, expressed	0	0
	LOX2	LOC_Os03g08220	lipoxygenase protein, putative, expressed	1.86611	1.86611
	LOX2	LOC_Os03g49260	lipoxygenase, putative, expressed	0.827305	0.827305
	LOX2	LOC_Os03g49350	lipozygenase protein, putative, expressed	-1.96759	-1.96759
	LOX2	LOC_Os03g49380	lipoxygenase, putative, expressed	1.93749	1.93749
	LOX2	LOC_Os03g52860	lipoxygenase, putative, expressed	-0.159745	-0.159745
	LOX2	LOC_Os04g37430	lipoxygenase protein, putative, expressed	2.16145	2.16145
	LOX2	LOC_Os05g23880	lipoxygenase, putative, expressed	-0.882291	-0.882291
	LOX2	LOC_Os06g04420	lipoxygenase 4, putative	0	0
	LOX2	LOC_Os08g39840	lipoxygenase, chloroplast precursor, putative, expressed	4.17418	4.17418
	LOX2	LOC_Os08g39850	lipoxygenase, chloroplast precursor, putative, expressed	6.65009	6.65009
	LOX2	LOC_Os08g39850	lipoxygenase, chloroplast precursor, putative, expressed	6.65009	6.65009
	LOX2	LOC_Os11g36719	lipoxygenase, putative, expressed	0	0
	LOX2	LOC_Os12g37260	lipoxygenase 2.1, chloroplast precursor, putative, expressed	0	0
	LOX2	LOC_Os12g37320	lipoxygenase 2.2, chloroplast precursor, putative, expressed	0	0
	LOX2	LOC_Os12g37350	lipozygenase protein, putative, expressed	0	0
	AOS	LOC_Os02g02000	cytochrome P450, putative, expressed	0	0
	AOS	LOC_Os02g12680	cytochrome P450, putative, expressed	5.56025	5.56025
	AOS	LOC_Os02g12690	cytochrome P450, putative, expressed	-1.14649	-1.14649
	AOS	LOC_Os03g12500	cytochrome P450, putative, expressed/ OsAOS2	9.00402	9.00402
	AOS	LOC_Os03g55800	cytochrome P450, putative, expressed	2.33401	2.33401
	AOC	LOC_Os03g32314	allene oxide cyclase 4, chloroplast precursor, putative, expressed	0.301994	0.301994
	OPR3	LOC_Os01g27230	12-oxophytodienoate reductase, putative, expressed	-1.64609	-1.64609
	OPR3	LOC_Os02g35310	12-oxophytodienoate reductase, putative, expressed	0.0789937	0.0789937
	OPR3	LOC_Os06g11200	12-oxophytodienoate reductase, putative, expressed	4.99702	4.99702
	OPR3	LOC_Os06g11210	12-oxophytodienoate reductase, putative, expressed	0.605542	0.605542
	OPR3	LOC_Os06g11240	12-oxophytodienoate reductase, putative, expressed	0.132323	0.132323
	OPR3	LOC_Os06g11260	12-oxophytodienoate reductase 2, putative, expressed	0	0
	OPR3	LOC_Os06g11280	12-oxophytodienoate reductase, putative, expressed	0	0
	OPR3	LOC_Os06g11290	12-oxophytodienoate reductase, putative, expressed	-1.43598	-1.43598
	OPR3	LOC_Os08g35740	12-oxophytodienoate reductase, putative, expressed	0.72995	0.72995
	OPCL1	LOC_Os03g04000	AMP-binding domain containing protein, expressed	2.00794	2.00794
	OPCL1	LOC_Os03g05780	4-coumarate--CoA ligase-like 7, putative, expressed	0.55213	0.55213
	OPCL1	LOC_Os04g24530	AMP-binding domain containing protein, expressed	0	0
	OPCL1	LOC_Os07g44560	AMP-binding domain containing protein, expressed	-1.84454	-1.84454
	OPCL1	LOC_Os08g14760	AMP-binding domain containing protein, expressed	-1.23959	-1.23959
	OPCL1	LOC_Os10g42800	AMP-binding enzyme, putative, expressed	0	0
	ACX	LOC_Os01g06600	glutaryl-CoA dehydrogenase, mitochondrial precursor, putative, expressed	0.370722	0.370722
	ACX	LOC_Os05g07090	acyl-coenzyme A dehydrogenase, mitochondrial precursor, putative, expressed	0.271189	0.271189
	ACX	LOC_Os06g01390	acyl-coenzyme A oxidase 1.2, peroxisomal, putative, expressed	0.632636	0.632636
	ACX	LOC_Os06g23780	glutaryl-CoA dehydrogenase, mitochondrial precursor, putative, expressed	0	0
	ACX	LOC_Os06g23870	acyl-CoA dehydrogenase domain protein, putative, expressed	0.761369	0.761369
	ACX	LOC_Os06g24704	acyl-coenzyme A oxidase, putative, expressed	0.108065	0.108065
	MFP2	LOC_Os01g24680	3-hydroxyacyl-CoA dehydrogenase, putative, expressed	-0.335466	-0.335466
	MFP2	LOC_Os02g17390	3-hydroxyacyl-CoA dehydrogenase, putative, expressed	-0.243308	-0.243308
	MFP2	LOC_Os05g06300	3-hydroxyacyl-CoA dehydrogenase, putative, expressed	-0.334593	-0.334593
	MFP2	LOC_Os05g29880	3-hydroxyacyl-CoA dehydrogenase, putative, expressed	-1.72149	-1.72149
	3ket	LOC_Os02g57260	3-ketoacyl-CoA thiolase, peroxisomal precursor, putative, expressed	-0.165282	-0.165282
	3ket	LOC_Os10g31950	3-ketoacyl-CoA thiolase, peroxisomal precursor, putative, expressed	0.973278	0.973278
	jmt	LOC_Os04g56950	jasmonate O-methyltransferase, putative, expressed	2.38249	2.38249
	jmt	LOC_Os04g57050	jasmonate O-methyltransferase, putative, expressed	4.28464	4.28464
	jmt	LOC_Os04g57070	jasmonate O-methyltransferase, putative, expressed	3.56779	3.56779
	jmt	LOC_Os04g57080	jasmonate O-methyltransferase, putative, expressed	0	0
	jmt	LOC_Os04g57090	jasmonate O-methyltransferase, putative, expressed	1.2675	1.2675
	jmt	LOC_Os06g21760	jasmonate O-methyltransferase, putative, expressed	1.44994	1.44994
	jmt	LOC_Os06g21820	jasmonate O-methyltransferase, putative, expressed	1.5869	1.5869
	jmt	LOC_Os11g15130	jasmonate O-methyltransferase, putative, expressed	-2.53339	-2.53339
	JA signalling
		MSU	Annotation	Log2FC
	OsJAR 1	LOC_Os01g12160	OsGH3.3 - Probable indole-3-acetic acid-amido synthetase, expressed
	OsJAR 1	LOC_Os05g50890	OsGH3.5 - Probable indole-3-acetic acid-amido synthetase, expressed	0.635454	0.635454
	OsCOI1a	LOC_Os01g63420	OsFBL4 - F-box domain and LRR containing protein, expressed
	OsCOI2	LOC_Os03g15880	coronatine-insensitive protein, putative, expressed
	OsCOI1b	LOC_Os05g37690	OsFBL23 - F-box domain and LRR containing protein, expressed	0.207876	0.207876
	OsJAZ1	LOC_Os04g55920	zinc-finger protein, putative, expressed	1.10376	1.10376
	OsJAZ2	LOC_Os07g05830	zinc-finger protein, putative, expressed
	OsJAZ3	LOC_Os08g33160	ZIM motif family protein, expressed	1.75658	1.75658
	OsJAZ4	LOC_Os09g23660	ZIM motif family protein, expressed	1.02207	1.02207
	OsJAZ5	LOC_Os04g32480	zinc-finger protein, putative, expressed	3.79486	3.79486
	OsJAZ6	LOC_Os03g28940	ZIM domain containing protein, putative, expressed	1.6451	1.6451
	OsJAZ7	LOC_Os07g42370	zinc-finger protein, putative, expressed	2.14601	2.14601
	OsJAZ8	LOC_Os09g26780	zinc-finger protein, putative, expressed	2.33362	2.33362
	OsJAZ9	LOC_Os03g08310	ZIM domain containing protein, putative, expressed	5.83241	5.83241
	OsJAZ10	LOC_Os03g08330	ZIM domain containing protein, putative, expressed	2.69116	2.69116
	OsJAZ11	LOC_Os03g08320	ZIM domain containing protein, putative, expressed	5.52476	5.52476
	OsJAZ12	LOC_Os10g25290	ZIM domain containing protein, putative, expressed	5.35193	5.35193
	OsJAZ13	LOC_Os10g25230	ZIM domain containing protein, putative, expressed	2.87805	2.87805
	OsJAZ14	LOC_Os10g25250	ZIM domain containing protein, putative, expressed
	OsJAZ15	LOC_Os03g27900	ZIM motif family protein, expressed
	OsMYC2	LOC_Os10g42430	transcription factor MYC7E, putative, expressed	0.878903	0.878903
	OsbHLH148	LOC_Os03g53020	helix-loop-helix DNA-binding domain containing protein, expressed	3.7806	3.7806
